# Supplementary material for: Relationship of Hydroxychloroquine and Ophthalmic Complications in Patients with Type 2 Diabetes in Taiwan
Source: Int J Environ Res Public Health. 2021 Aug 1;18(15):8154. doi: 10.3390/ijerph18158154 (PMC8345959; doi:10.3390/ijerph18158154)
Supplement: Supplementary file 1 [file ijerph-18-08154-s001.zip]

Archive with 1 entries (1 files):
- ijerph-1264990-supplementary.pdf
